# Supplementary material for: Moral Breakdowns and Ethical Dilemmas of Perioperative Nurses during COVID-19: COREQ-Compliant Study
Source: Healthcare (Basel). 2023 Jul 4;11(13):1937. doi: 10.3390/healthcare11131937 (PMC10341141; doi:10.3390/healthcare11131937)
Supplement: Supplementary file 1 [file healthcare-11-01937-s001.zip]

Archive with 1 entries (1 files):
- healthcare-2470341-supplementary.pdf
